# Supplementary material for: STAT3 Enhances Sensitivity of Glioblastoma to Drug-Induced Autophagy-Dependent Cell Death
Source: Cancers (Basel). 2022 Jan 11;14(2):339. doi: 10.3390/cancers14020339 (PMC8773829; doi:10.3390/cancers14020339)
Supplement: Supplementary file 1 [file cancers-14-00339-s001.zip]

Archive with 11 entries (11 files):
- cancers-1535797-Supplementary File-Original Blots.pdf
- FigureS1.tif
- FigureS2.tif
- FigureS3.tif
- FigureS4.tif
- FigureS5.tif
- FigureS6.tif
- FigureS7.tif
- FigureS8.tif
- FigureS9.tif
- TableS1.xlsx
