# Supplementary material for: STAT3 Enhances Sensitivity of Glioblastoma to Drug-Induced Autophagy-Dependent Cell Death
Source: Cancers (Basel). 2022 Jan 11;14(2):339. doi: 10.3390/cancers14020339 (PMC8773829; doi:10.3390/cancers14020339)
Supplement: Supplementary file 1 [file cancers-14-00339-s001.zip › TableS1.xlsx]

## Sheet: TableS1
Gene	Subtype	Classical	Mesenchymal	Proneural	All samples
APOL2	Pearson r	0.1835	0.2953	0.2912	0.3022
	95% confidence interval	0,04555 to 0,3145	0,1497 to 0,4284	0,1440 to 0,4259	0,2226 to 0,3778
	R squared	0.03366	0.08721	0.08482	0.09132
	P value	0.0095	0.0001	0.0002	<0,0001
	P value summary	**	***	***	****
	Significant? (alpha = 0.05)	Yes	Yes	Yes	Yes
APOL3	Pearson r	0.2499	-0.01972	0.2718	0.2338
	95% confidence interval	0,1148 to 0,3759	-0,1715 to 0,1330	0,1232 to 0,4084	0,1515 to 0,3129
	R squared	0.06245	0.0003887	0.07386	0.05467
	P value	0.0004	0.8009	0.0004	<0,0001
	P value summary	***	ns	***	****
	Significant? (alpha = 0.05)	Yes	No	Yes	Yes
APOL6	Pearson r	0.2253	0.1261	0.2225	0.2108
	95% confidence interval	0,08904 to 0,3534	0,006139 to 0,2425	0,07125 to 0,3638	0,1278 to 0,2909
	R squared	0.05078	0.0159	0.04952	0.04444
	P value	0.0014	0.0395	0.0043	<0,0001
	P value summary	**	*	**	****
	Significant? (alpha = 0.05)	Yes	Yes	Yes	Yes
BIN1	Pearson r	0.06279	0.3716	0.01947	0.08167
	95% confidence interval	-0,07697 to 0,2001	0,2324 to 0,4958	-0,1347 to 0,1727	-0,003690 to 0,1658
	R squared	0.003943	0.1381	0.000379	0.00667
	P value	0.3783	<0,0001	0.8052	0.0608
	P value summary	ns	****	ns	ns
	Significant? (alpha = 0.05)	No	Yes	No	No
PLAC8	Pearson r	0.02172	-0.2027	0.1005	0.01531
	95% confidence interval	-0,1177 to 0,1603	-0,3444 to -0,05198	-0,05405 to 0,2504	-0,07011 to 0,1005
	R squared	0.0004716	0.04109	0.0101	0.0002344
	P value	0.7608	0.0088	0.2018	0.7256
	P value summary	ns	**	ns	ns
	Significant? (alpha = 0.05)	No	Yes	No	No
NPRL3	Pearson r	-0.08562	0.3681	-0.1156	0.0005112
	95% confidence interval	-0,2221 to 0,05412	0,2286 to 0,4928	-0,2646 to 0,03884	-0,08482 to 0,08584
	R squared	0.00733	0.1355	0.01336	2.613e-07
	P value	0.2292	<0,0001	0.1418	0.9906
	P value summary	ns	****	ns	ns
	Significant? (alpha = 0.05)	No	Yes	No	No
CTSA	Pearson r	0.3262	0.3912	0.5426	0.4929
	95% confidence interval	0,1960 to 0,4451	0,2540 to 0,5129	0,4243 to 0,6427	0,4254 to 0,5549
	R squared	0.1064	0.153	0.2944	0.2429
	P value	<0,0001	<0,0001	<0,0001	<0,0001
	P value summary	****	****	****	****
	Significant? (alpha = 0.05)	Yes	Yes	Yes	Yes
SLC66A1	Pearson r	-0.04163	-0.008446	-0.02653	0.000532
	95% confidence interval	-0,1797 to 0,09802	-0,1606 to 0,1441	-0,1795 to 0,1277	-0,08480 to 0,08586
	R squared	0.001733	7.134e-05	0.0007036	2.83e-07
	P value	0.5593	0.914	0.7368	0.9903
	P value summary	ns	ns	ns	ns
	Significant? (alpha = 0.05)	No	No	No	No
	Number of XY Pairs	199	166	163	528
